# Supplementary material for: Actin limits egg aneuploidies associated with female reproductive aging
Source: Sci Adv. 2023 Jan 20;9(3):eadc9161. doi: 10.1126/sciadv.adc9161 (PMC9858517; doi:10.1126/sciadv.adc9161)
Supplement: Supplementary file 2 — Movies S1 to S17 [file sciadv.adc9161_movies_s1_to_s17.zip]

Archive with 17 entries (17 files):
- sciadv.adc9161_movie_s1.avi
- sciadv.adc9161_movie_s2.avi
- sciadv.adc9161_movie_s3.avi
- sciadv.adc9161_movie_s4.avi
- sciadv.adc9161_movie_s5.avi
- sciadv.adc9161_movie_s6.avi
- sciadv.adc9161_movie_s7.avi
- sciadv.adc9161_movie_s8.avi
- sciadv.adc9161_movie_s9.avi
- sciadv.adc9161_movie_s10.avi
- sciadv.adc9161_movie_s11.avi
- sciadv.adc9161_movie_s12.avi
- sciadv.adc9161_movie_s13.avi
- sciadv.adc9161_movie_s14.avi
- sciadv.adc9161_movie_s15.avi
- sciadv.adc9161_movie_s16.avi
- sciadv.adc9161_movie_s17.avi
